# Supplementary material for: Effect of a decision aid on the choice of pregnant women whether to have epidural anesthesia or not during labor
Source: PLoS One. 2020 Nov 12;15(11):e0242351. doi: 10.1371/journal.pone.0242351 (PMC7660548; doi:10.1371/journal.pone.0242351)
Supplement: S1 Dataset — (XLSX) [file pone.0242351.s001.xlsx]

## Sheet: Sheet1
number	intervention or control	age	education level	parity	gestational weeks	pre-hope of epidural	pre-DCS1	pre-DCS2	pre-DCS3	pre-DCS4	pre-DCS5	pre-DCS6	pre-DCS7	pre-DCS8	pre-DCS9	pre-DCS10	pre-DCS11	pre-DCS12	pre-DCS13	pre-DCS14	pre-DCS15	pre-DCS16	pre-kowledge1	pre-kowledge2	pre-kowledge3	pre-kowledge4	pre-kowledge5	pre-kowledge6	pre-kowledge7	pre-kowledge8	pre-kowledge9	pre-kowledge10	post-DCS1	post-DCS2	post-DCS3	post-DCS4	post-DCS5	post-DCS6	post-DCS7	post-DCS8	post-DCS9	post-DCS10	post-DCS11	post-DCS12	post-DCS13	post-DCS14	post-DCS15	post-DCS16	post-kowledge1
1	1	34	2	0	35	2	1	2	3	2	2	3	3	1	2	3	3	2	3	2	3	2	1	0	1	0	0	1	1	1	1	0	1	1	1	3	2	2	3	1	2	2	2	2	2	2	2	2	1
2	1	28	2	0	34	3	2	2	3	3	3	2	2	1	2	2	2	1	2	2	1	2	1	0	0	0	0	1	1	1	1	1	1	2	1	1	2	2	3	1	2	2	3	1	2	3	1	1	1
3	1	40	2	2	35	3	2	1	1	2	2	2	2	2	2	-88	1	2	2	2	1	2	1	0	1	0	1	0	1	1	1	1	1	2	2	1	2	2	2	2	2	2	2	2	3	2	2	2	1
4	1	35	2	1	36	2	1	1	1	2	3	3	3	1	3	2	3	-88	2	2	2	2	0	1	1	0	1	1	1	1	1	0	1	1	1	2	1	2	3	2	2	3	2	2	3	2	3	3	1
5	1	32	2	0	36	1	2	2	2	2	2	3	3	1	3	2	2	2	3	3	2	2	0	1	1	0	1	1	1	1	1	0	1	1	1	1	1	1	1	1	1	1	1	1	2	1	1	1	1
6	1	33	2	0	35	2	2	2	2	2	2	2	2	1	2	2	2	2	2	2	2	2	1	1	1	1	1	1	1	1	1	1	2	2	2	2	2	2	2	2	1	2	2	2	2	3	2	2	1
7	1	36	2	0	36	2	2	2	1	2	2	2	2	2	2	3	3	2	2	2	2	3	1	1	1	1	1	0	1	1	1	1	1	2	2	3	2	2	2	1	3	2	2	2	3	2	2	3	1
8	1	28	1	0	36	1	1	1	3	3	2	2	2	0	3	2	2	1	2	2	2	1	1	1	1	1	1	1	1	1	0	0	1	1	1	2	3	1	3	0	3	2	2	1	3	1	1	1	1
9	1	27	2	0	36	2	1	1	2	2	2	2	2	2	1	1	2	1	2	2	2	2	1	0	1	1	1	1	1	1	1	0	1	1	2	2	2	2	2	2	1	1	2	1	2	2	3	2	1
10	1	30	2	1	35	1	1	1	1	1	1	1	1	1	1	2	2	1	2	1	1	1	1	1	1	1	1	0	1	1	1	0	1	1	1	1	1	1	1	1	1	2	2	1	2	2	1	1	-88
11	1	30	2	0	35	2	2	2	2	2	2	2	2	2	2	2	3	2	2	2	2	2	1	0	0	0	1	0	1	1	1	0	2	2	2	2	2	2	2	2	2	2	3	3	2	2	2	2	1
12	1	26	2	1	34	1	1	1	1	1	1	1	1	1	1	1	1	1	1	1	1	1	1	0	1	1	1	1	1	1	1	0	1	1	1	1	1	1	1	1	1	1	1	1	1	1	1	1	1
13	1	29	2	0	35	2	1	2	2	2	2	3	2	2	2	2	2	2	3	2	2	2	1	1	1	1	1	1	1	1	1	0	1	2	2	2	2	3	2	2	2	2	2	2	3	2	2	2	1
14	1	34	-88	0	35	2	1	2	2	2	2	3	3	1	3	3	3	3	3	3	3	3	1	1	1	1	1	0	1	1	1	0	1	2	2	2	2	3	3	1	3	3	3	3	3	3	3	3	1
15	1	37	2	0	35	3	1	1	1	1	1	1	1	1	1	1	1	1	1	1	1	1	1	1	1	1	1	0	1	1	1	1	1	1	1	1	1	1	1	1	1	1	1	1	2	1	1	1	1
16	1	31	2	2	36	2	1	1	1	1	1	1	1	1	1	1	3	3	3	2	2	2	1	1	1	1	1	1	1	0	1	0	1	1	1	1	1	1	1	1	1	1	3	3	2	2	2	2	1
17	1	32	-88	0	34	3	2	2	2	3	3	3	3	1	1	1	1	1	3	1	1	1	1	1	1	1	1	1	1	1	1	0	2	2	2	3	3	3	3	1	1	1	1	1	3	2	1	1	1
18	1	41	2	0	35	3	0	1	1	0	0	1	1	1	2	1	1	0	2	0	0	0	1	1	1	1	1	1	1	1	1	0	0	1	1	0	0	1	1	1	2	1	1	0	1	0	0	0	1
19	1	30	2	0	35	2	2	2	2	2	2	2	2	2	2	2	2	2	2	2	2	2	1	1	1	1	1	1	1	1	0	0	1	2	2	2	2	2	2	2	2	2	2	2	2	2	2	2	1
20	1	40	2	0	35	1	1	1	1	1	1	1	1	1	1	1	1	1	1	1	1	1	1	1	0	1	1	1	1	1	1	0	1	1	1	1	1	1	1	0	1	1	1	1	1	1	1	1	1
21	1	33	2	0	35	2	1	2	2	2	2	2	2	2	2	2	2	2	2	2	2	2	1	0	0	0	0	1	1	1	1	0	1	1	2	1	1	1	1	1	2	2	2	2	2	1	2	2	1
22	1	36	2	1	35	3	1	1	2	2	3	3	3	1	2	2	3	0	-88	-88	-88	-88	1	0	0	1	0	1	1	1	1	0	1	1	1	1	1	1	2	0	1	1	1	1	1	1	1	1	1
23	1	42	2	0	34	3	1	1	1	1	1	1	1	1	1	1	1	1	2	1	1	1	1	1	1	1	1	1	1	1	1	0	1	1	1	2	2	2	3	0	1	1	1	1	1	1	1	1	1
24	1	33	2	0	35	2	2	2	2	2	3	3	3	2	2	2	2	2	2	2	2	2	1	1	1	1	1	1	1	1	0	0	1	1	1	1	2	2	2	1	1	2	2	2	2	2	3	2	1
25	1	22	1	0	36	1	1	1	1	1	1	1	1	1	1	1	1	1	1	1	1	1	1	1	1	1	0	1	1	1	1	1	0	0	0	1	1	1	1	1	1	1	1	1	1	0	1	1	1
26	1	28	2	1	36	2	1	1	1	1	2	2	2	1	3	2	2	3	2	2	2	2	1	1	1	1	1	1	1	1	0	0	1	1	1	2	2	1	1	2	2	2	3	3	3	2	2	2	1
27	1	39	2	0	36	1	1	1	1	1	2	2	1	1	1	1	1	1	1	2	1	1	1	1	1	1	1	1	1	1	1	1	0	0	0	1	1	1	1	1	1	1	1	1	1	1	1	1	1
28	1	35	2	1	36	3	1	1	1	1	1	1	1	1	1	1	1	1	1	1	1	1	1	1	1	1	0	0	1	1	1	0	0	1	2	3	2	2	1	1	1	1	1	1	3	2	1	1	1
29	1	42	2	2	35	2	1	1	1	0	1	1	1	0	1	1	3	2	1	2	3	2	1	1	1	1	0	1	1	1	0	0	1	1	2	1	1	1	3	1	3	2	2	2	2	1	2	2	1
30	1	34	2	0	36	3	1	2	2	2	2	2	2	2	2	2	2	2	2	2	1	1	1	1	1	1	0	1	1	1	1	0	1	1	1	1	1	1	1	0	1	1	1	1	1	1	1	1	1
31	1	34	2	0	35	3	1	2	2	2	2	2	2	1	2	2	1	1	2	2	1	1	1	1	1	1	1	1	1	1	1	0	1	1	1	1	1	1	1	1	1	1	1	1	2	2	2	1	1
32	1	30	2	0	36	2	1	1	1	1	1	1	1	1	1	1	1	1	1	1	1	1	1	1	1	1	1	1	1	1	1	1	1	1	1	1	1	1	1	1	1	1	1	1	0	1	1	1	1
33	1	39	2	0	35	3	2	2	2	2	2	3	2	2	2	2	2	2	2	2	2	2	1	1	1	1	1	1	1	1	1	1	0	0	0	1	1	1	1	1	1	1	1	1	1	1	1	1	1
34	1	38	2	0	36	1	1	1	1	1	1	1	1	1	2	1	1	1	1	1	1	1	1	1	1	1	1	1	1	1	1	1	1	1	1	1	1	1	1	1	0	1	1	1	1	1	1	1	1
35	1	29	2	0	36	2	1	1	1	1	1	1	1	1	1	2	1	1	1	1	1	1	1	1	1	1	1	1	1	1	1	1	1	1	1	1	1	1	1	0	1	1	1	1	1	1	1	1	1
36	1	40	2	1	36	3	1	1	1	1	1	1	1	1	1	1	1	1	1	1	1	1	1	1	1	1	1	1	1	1	1	0	0	0	1	1	1	1	1	1	1	1	1	1	1	1	1	1	1
37	1	28	2	0	36	1	1	2	1	2	2	2	2	1	2	2	1	1	1	1	2	2	1	0	1	0	0	0	0	1	1	0	0	1	1	1	1	1	0	1	1	1	1	1	1	1	1	1	1
38	1	27	2	0	36	2	2	2	2	2	2	2	2	2	2	2	2	2	2	2	2	2	1	1	1	1	1	1	1	1	1	1	2	2	2	2	2	2	2	2	2	2	2	2	2	2	2	2	1
39	1	32	2	0	35	1	1	1	1	1	1	1	1	1	1	1	1	1	1	1	1	1	1	1	1	1	1	1	1	1	1	1	1	1	1	1	1	1	1	1	1	1	1	1	1	1	1	1	1
40	1	37	2	0	36	1	1	2	2	2	2	2	2	1	1	1	2	1	2	1	1	1	1	1	1	1	0	1	1	1	1	1	1	1	1	1	1	1	1	1	1	1	1	1	1	1	1	1	1
41	1	35	2	2	35	1	1	1	1	1	1	1	1	1	1	1	1	1	1	1	1	1	1	1	1	1	0	1	1	0	1	0	0	1	1	1	1	1	1	1	1	1	1	1	1	1	1	1	1
42	1	29	2	0	35	1	1	2	2	2	1	1	1	1	1	1	1	1	1	1	1	1	1	1	1	1	1	1	1	1	1	1	0	0	0	1	1	1	1	1	1	1	1	1	1	1	0	1	1
43	1	33	2	1	-88	1	0	0	0	0	0	1	1	1	1	1	1	0	0	0	0	0	1	1	1	1	0	1	1	1	1	0	1	1	1	1	1	1	1	1	1	1	1	1	1	1	1	1	1
44	1	33	2	1	36	3	1	1	1	1	1	1	1	1	1	1	1	1	1	1	1	1	1	1	1	1	1	0	1	1	1	1	1	2	2	1	1	1	1	1	1	1	1	1	2	1	1	1	1
45	1	39	2	0	36	3	1	1	1	1	2	2	2	1	1	1	1	1	1	1	1	1	1	1	1	1	1	1	1	1	1	1	1	1	1	1	1	1	2	1	1	1	2	1	2	1	1	1	1
46	1	40	2	0	36	2	3	3	3	3	3	3	3	1	3	3	3	3	3	3	3	2	1	1	1	1	1	1	1	1	1	1	1	2	2	2	2	2	2	2	2	2	2	2	2	2	2	2	1
47	1	42	-88	0	37	2	2	2	2	2	2	2	2	2	2	2	2	2	2	2	2	2	1	1	1	1	1	1	1	1	1	0	2	2	2	2	2	2	2	1	2	1	2	2	2	2	2	2	1
48	1	32	2	1	36	3	1	1	1	1	1	1	1	1	1	1	1	1	1	1	1	1	1	1	1	1	0	1	1	1	0	0	0	1	1	1	1	1	1	1	1	1	1	1	1	1	1	1	1
49	1	30	-88	0	36	2	1	2	2	2	2	2	2	2	2	2	2	3	2	2	2	2	1	1	1	1	1	1	1	1	1	1	2	2	2	1	1	1	1	1	2	2	2	2	2	2	2	2	1
50	1	38	2	0	36	3	1	2	1	2	1	2	2	1	2	1	1	1	2	1	1	1	1	1	1	1	1	1	1	1	0	0	1	1	1	1	2	2	2	2	2	2	2	2	2	1	2	2	1
51	1	29	2	0	36	3	1	1	1	1	2	2	2	1	1	1	1	1	1	1	1	2	1	0	1	1	1	1	1	1	1	1	1	1	1	1	2	2	2	1	1	1	1	1	1	1	1	1	1
52	1	34	2	0	36	2	2	2	2	2	2	2	2	1	2	2	2	2	2	2	2	2	1	1	1	1	0	1	1	1	0	0	2	2	2	2	2	2	2	1	2	2	2	2	2	2	2	2	1
53	1	41	2	1	36	3	0	0	0	0	1	1	1	0	1	0	0	0	0	0	0	0	1	1	1	1	0	0	1	1	0	0	0	0	0	0	1	1	1	0	1	0	0	0	0	0	0	0	1
54	1	33	2	0	36	1	1	1	1	2	1	1	1	1	1	1	1	1	1	1	1	1	1	1	1	1	1	1	1	1	1	1	1	1	1	2	1	1	1	1	1	1	1	1	1	1	1	1	1
55	1	39	2	1	36	3	0	1	1	1	1	1	1	1	1	1	0	0	1	1	1	1	1	1	1	1	0	1	1	1	0	0	0	1	1	1	1	1	1	1	1	1	0	0	1	1	1	1	1
56	1	36	2	0	35	2	2	2	2	2	2	2	2	2	2	2	2	2	2	2	2	2	1	1	1	1	0	1	1	0	0	0	2	2	2	2	2	2	2	2	2	2	2	2	2	2	2	2	1
57	1	31	2	0	37	2	1	1	1	1	1	1	2	1	2	2	2	2	2	2	2	2	1	1	1	1	1	1	1	1	1	1	1	1	1	1	1	1	2	1	2	2	2	2	2	2	2	2	1
58	1	37	2	0	36	3	0	1	1	1	1	1	1	1	1	1	1	1	1	1	1	1	1	1	0	0	1	1	1	1	0	0	0	1	1	1	1	1	1	1	1	1	1	1	1	1	1	1	1
59	1	30	2	0	36	1	1	1	1	1	1	1	1	1	1	1	1	1	1	1	1	1	1	1	1	1	0	0	1	1	0	0	1	1	1	1	1	1	1	1	1	1	1	1	1	1	1	1	1
60	1	42	2	0	35	2	1	1	1	1	1	1	1	1	1	1	2	2	2	1	2	2	1	1	0	1	1	1	1	1	0	0	1	1	1	1	1	1	1	1	1	1	2	2	2	1	2	2	1
61	1	30	2	0	36	3	1	1	1	1	1	1	1	1	1	1	1	1	1	1	1	1	1	1	1	1	1	1	1	1	1	1	1	1	1	1	1	1	1	1	1	1	1	1	1	1	1	1	1
62	1	31	2	0	35	1	1	1	1	1	1	1	1	0	1	1	1	1	1	1	1	1	1	0	1	1	1	1	1	1	0	0	1	1	1	1	1	1	1	0	1	1	1	1	1	1	1	1	1
63	1	31	2	0	35	1	1	1	1	1	1	1	1	1	1	1	1	1	1	1	1	1	1	1	1	1	0	1	1	1	0	0	1	1	1	1	1	1	1	1	1	1	1	1	1	1	1	1	1
64	1	31	2	0	36	1	1	1	1	1	1	1	1	1	1	1	1	1	1	1	1	1	1	1	1	1	1	1	1	1	1	1	1	1	1	1	1	1	2	1	2	1	1	1	2	1	1	1	1
65	1	41	2	1	37	3	1	1	1	1	1	1	1	1	1	1	1	1	1	1	1	1	1	1	1	1	1	1	1	1	0	0	1	1	1	1	1	1	1	1	1	1	1	1	1	1	1	1	1
66	1	40	2	0	35	2	2	2	2	2	2	2	2	2	2	2	2	2	2	2	2	2	1	1	1	1	1	1	1	1	0	0	2	2	2	2	2	3	2	2	2	2	2	2	2	2	2	2	1
67	1	35	2	0	35	2	2	2	2	2	2	2	2	2	2	2	2	2	2	2	2	2	1	1	1	1	1	1	1	1	0	0	2	2	2	2	3	2	2	2	2	2	3	2	2	2	2	2	1
68	1	31	2	0	34	1	1	1	1	1	1	1	1	1	1	1	1	1	1	1	1	1	1	1	1	1	1	1	1	1	0	0	1	1	1	1	1	1	1	1	1	1	1	1	1	1	0	1	1
69	1	31	2	0	34	2	2	2	2	2	2	2	2	2	2	2	2	2	2	2	2	2	1	1	1	1	1	1	1	1	0	0	2	2	2	2	2	2	2	2	2	2	2	2	2	2	2	2	1
70	1	37	2	0	35	3	1	1	1	2	2	2	2	2	2	2	2	1	2	2	2	2	1	1	1	1	1	1	1	0	0	0	1	1	1	2	2	2	2	2	2	2	2	2	2	2	2	2	1
71	1	29	-88	0	34	1	1	1	1	1	1	1	1	1	1	1	1	1	1	1	1	1	1	1	1	1	1	1	1	0	0	0	1	1	1	1	1	1	1	1	1	1	1	1	1	1	0	1	1
72	1	39	2	1	36	1	0	1	0	1	1	1	1	1	1	1	1	1	1	1	1	1	1	1	1	1	0	0	1	0	0	0	0	1	0	1	1	1	1	1	1	1	2	2	1	1	1	1	1
73	1	28	2	0	34	1	1	1	1	1	1	1	1	1	1	1	1	1	1	1	1	1	1	1	1	1	1	1	1	0	0	0	1	1	1	1	1	1	1	1	1	1	1	1	1	1	1	1	1
74	1	36	2	0	34	2	2	2	2	2	2	2	2	2	2	2	2	2	2	2	2	2	1	1	1	1	1	1	1	0	0	0	2	2	2	2	2	2	2	2	2	2	2	2	2	2	2	2	1
75	1	23	2	0	34	2	2	2	2	2	2	2	2	2	2	2	2	2	2	2	2	2	1	1	1	1	1	1	1	1	1	1	2	2	2	2	2	2	2	2	2	3	3	3	2	2	2	2	1
76	1	32	2	0	34	1	1	1	1	1	1	1	1	1	1	1	1	1	1	1	1	1	1	1	1	1	1	1	1	0	0	0	1	1	1	1	1	2	1	1	1	1	1	1	1	1	1	1	1
77	1	38	2	0	35	2	1	1	2	1	2	2	2	2	2	2	2	2	2	2	2	2	1	1	1	1	1	1	1	1	0	0	1	2	2	2	2	2	2	2	2	2	2	2	2	2	2	2	1
78	1	31	2	1	34	3	1	1	1	1	1	1	1	1	1	1	1	1	1	1	1	1	1	1	1	0	0	0	1	1	0	0	1	1	1	1	1	1	1	1	1	1	1	1	1	1	1	1	1
79	1	34	2	2	34	3	0	0	0	0	0	0	0	0	1	0	0	0	0	0	0	0	1	1	1	1	0	0	1	0	1	1	0	0	0	0	0	0	0	0	1	0	0	0	0	0	0	0	1
80	1	35	2	0	34	1	0	0	0	1	1	1	1	1	2	1	2	1	1	1	1	1	1	1	1	1	1	1	1	1	0	0	0	0	0	1	1	1	1	1	2	1	1	1	1	1	1	1	1
81	1	35	2	0	34	2	1	1	1	1	1	1	2	2	2	2	2	2	2	2	2	2	1	1	1	1	1	1	1	0	0	0	1	1	1	1	1	1	2	2	2	2	2	2	2	2	2	2	1
82	1	29	2	0	37	1	1	1	1	1	1	1	1	1	1	1	1	1	1	1	1	1	1	1	1	1	1	1	1	1	1	0	1	1	1	1	1	1	1	1	1	1	1	1	1	1	1	1	1
83	1	33	2	0	34	2	2	2	3	3	3	3	3	2	2	2	2	2	2	2	2	2	1	1	1	1	1	0	1	0	1	0	2	2	3	3	3	3	3	2	2	2	2	2	2	2	2	2	1
84	1	37	2	0	35	1	1	1	2	2	2	2	2	1	2	2	2	2	2	2	1	2	1	1	1	1	1	1	1	1	1	0	1	1	2	2	2	2	2	1	2	2	2	2	2	2	1	2	1
85	1	26	2	0	34	2	2	2	2	2	2	2	2	2	2	2	2	2	2	2	2	2	1	1	1	1	1	1	1	0	0	0	2	2	3	2	3	2	2	2	2	2	2	2	2	2	2	2	1
86	1	31	2	0	35	2	3	3	2	2	2	2	2	2	2	2	2	2	2	2	2	2	1	1	1	1	1	1	1	1	0	0	3	3	2	2	2	2	2	2	3	2	2	2	2	2	2	2	1
87	1	36	2	1	34	3	1	1	1	1	1	1	1	1	1	1	2	1	1	1	1	1	1	1	1	1	0	1	1	1	0	0	1	1	1	1	1	1	1	1	1	1	1	1	1	1	1	1	1
88	1	36	-88	1	35	1	1	1	1	1	1	1	1	1	1	1	1	1	1	1	1	1	1	1	1	1	1	1	1	1	0	0	1	1	1	1	1	1	1	1	1	1	1	1	1	1	1	1	1
89	1	20	2	0	34	1	3	3	3	3	3	3	3	1	3	3	2	1	3	3	3	2	1	1	1	1	1	1	1	1	0	0	3	3	3	3	3	3	2	2	2	2	2	2	2	2	2	2	1
90	1	33	2	0	34	1	1	1	1	1	1	1	1	1	1	1	1	1	1	1	1	1	1	1	1	1	1	1	1	1	1	1	1	1	1	1	1	1	1	1	1	1	1	1	1	1	1	1	1
91	1	30	2	0	34	2	2	2	2	2	2	2	2	2	2	2	2	2	2	2	2	2	1	1	1	1	0	1	1	1	0	0	2	2	2	2	2	2	2	2	2	2	2	2	2	2	2	2	1
92	1	41	2	2	34	2	0	1	1	1	1	2	1	1	2	2	2	2	2	2	2	2	1	1	1	1	0	1	1	1	0	0	0	1	1	1	1	2	1	1	2	2	2	2	2	2	2	2	1
93	1	22	-88	0	34	2	2	2	2	2	2	2	2	2	3	2	2	3	2	2	2	2	1	1	1	1	1	1	1	0	0	0	2	2	2	2	2	2	2	2	3	2	2	3	2	2	2	2	1
94	1	37	2	2	36	3	1	1	1	1	1	1	1	1	1	1	1	1	1	1	1	0	1	1	1	1	1	1	1	0	0	0	0	1	1	1	1	1	1	1	1	1	1	1	1	1	1	0	1
95	1	44	2	1	36	1	1	1	1	1	1	1	1	1	1	0	1	1	1	1	1	1	1	1	1	1	1	1	1	1	1	1	0	1	1	1	1	1	1	1	1	0	1	1	1	1	1	1	1
96	1	29	2	0	34	1	2	2	2	1	2	2	2	2	2	2	2	2	2	2	2	2	1	1	1	1	1	1	1	0	0	0	2	2	2	1	2	2	2	2	2	2	2	2	2	2	2	2	1
97	1	33	2	0	35	1	1	1	1	1	1	1	2	1	1	1	1	1	1	1	1	1	1	1	1	1	0	1	1	1	0	0	1	1	1	1	1	1	2	1	1	1	1	1	1	1	1	1	1
98	1	36	2	0	34	2	2	2	2	3	3	2	2	2	2	2	2	3	2	2	2	2	1	1	1	1	1	1	1	0	0	0	2	2	2	3	3	2	2	2	2	2	2	2	2	2	2	2	1
99	1	26	2	0	33	3	1	1	1	1	1	1	1	1	1	1	1	1	1	1	1	1	1	1	1	1	1	1	1	1	1	1	1	1	1	1	1	1	1	1	1	1	1	1	1	1	1	1	1
100	1	36	2	0	34	1	1	1	1	1	1	1	2	1	2	1	1	1	1	1	1	1	1	1	1	1	0	1	1	1	0	0	1	1	1	1	1	1	2	1	2	1	1	1	1	1	1	1	1
101	1	34	2	1	34	3	1	1	1	1	1	1	1	1	1	1	1	1	1	1	1	1	1	1	1	1	0	0	1	1	0	0	-88	1	1	1	1	1	1	1	1	1	1	1	1	1	1	1	1
102	1	42	2	0	34	1	1	2	2	2	2	2	2	2	2	2	2	2	2	2	2	2	1	1	1	1	1	1	1	0	0	0	1	1	2	2	2	2	2	2	2	2	2	2	2	2	2	2	1
103	1	40	2	0	34	2	1	1	1	1	1	1	2	1	2	1	1	1	1	2	2	2	1	1	1	1	1	1	1	1	0	0	1	1	1	1	1	1	2	1	2	-88	1	1	1	1	2	2	1
104	1	24	1	0	34	1	1	1	1	2	2	2	2	1	2	1	1	0	2	1	1	1	1	1	1	1	0	0	1	0	0	0	1	1	1	2	2	2	2	1	2	1	1	0	2	1	1	1	1
105	1	32	1	0	34	1	1	1	1	1	1	1	1	1	1	1	1	1	1	1	1	1	1	1	1	1	1	1	1	1	1	1	1	1	1	1	1	1	1	1	1	1	1	1	1	1	1	1	1
106	1	39	2	1	35	2	2	2	2	2	2	2	2	2	2	2	2	2	2	2	2	2	1	1	1	1	1	1	1	1	0	0	2	2	2	2	2	2	2	2	2	2	2	2	2	2	2	2	1
107	1	33	2	0	34	3	1	2	2	2	2	2	2	1	2	1	1	1	2	1	1	1	1	0	0	1	1	1	1	0	1	0	1	2	2	2	2	2	2	1	2	1	1	1	2	1	1	1	1
108	1	36	2	0	35	2	2	2	2	2	3	3	3	2	3	2	2	2	2	2	2	2	1	0	1	0	0	1	1	1	0	0	2	2	2	2	3	3	3	2	3	2	2	2	2	2	2	2	1
109	1	30	2	0	35	1	1	1	1	1	1	1	1	1	1	1	1	1	2	1	1	1	1	1	1	1	1	1	1	1	0	0	1	1	1	1	1	1	1	1	1	1	1	1	2	1	1	1	1
110	1	31	2	1	34	2	1	2	2	2	2	2	2	2	2	2	2	2	2	2	1	2	1	1	1	1	1	1	1	1	0	0	1	2	2	2	2	2	2	2	2	2	2	2	2	2	1	2	1
111	1	27	2	0	34	1	1	1	1	1	1	1	1	1	1	1	1	1	1	2	1	1	1	1	1	1	1	0	1	1	1	0	1	1	1	1	1	1	1	1	1	1	1	1	1	1	1	1	1
112	1	32	2	0	34	2	1	2	1	2	2	2	2	2	2	2	2	2	2	2	2	2	1	1	1	1	1	0	1	1	0	0	1	1	1	2	2	2	2	2	2	2	2	2	2	2	2	2	1
113	1	33	2	0	35	3	0	0	1	1	1	1	1	1	2	1	1	1	2	1	1	1	1	0	1	0	0	1	1	1	0	0	0	0	1	1	1	1	1	1	2	1	1	1	2	1	1	1	1
114	1	39	2	0	35	2	1	2	2	2	2	2	2	2	2	2	2	2	2	2	2	2	1	1	1	1	1	0	1	1	1	0	1	1	1	1	2	2	2	2	2	2	2	2	2	2	2	2	1
115	1	33	2	0	34	3	1	0	1	1	1	1	1	1	1	1	1	0	1	1	1	0	1	1	1	1	1	0	1	1	0	0	1	1	1	1	1	1	1	1	1	1	0	0	1	1	1	0	1
116	1	26	2	0	34	1	1	1	1	1	1	1	2	1	2	1	1	1	2	1	1	1	1	1	1	1	1	1	1	1	1	1	1	1	1	1	1	1	1	1	1	1	1	1	1	1	1	1	1
117	1	36	-88	2	34	2	2	2	2	2	2	2	2	2	2	2	2	2	2	2	2	2	1	1	1	1	1	1	1	1	0	0	1	1	1	2	2	2	2	2	2	2	2	2	2	2	2	2	1
118	1	40	-88	1	35	2	0	0	0	1	1	1	1	1	1	1	3	2	2	2	2	2	1	1	1	1	0	1	1	0	0	0	0	0	0	1	1	1	1	1	1	1	2	2	2	2	2	2	1
119	1	28	-88	1	35	1	0	0	1	1	1	1	1	1	1	1	1	1	1	1	1	1	1	1	1	1	0	1	1	1	0	0	0	0	1	1	1	1	1	1	1	1	1	1	1	1	1	1	1
120	1	31	2	0	34	3	1	1	1	1	1	1	1	1	2	1	2	1	2	1	1	1	1	1	1	1	1	1	1	1	1	1	1	1	1	1	1	1	1	1	2	1	2	1	2	1	1	1	1
121	1	33	2	0	34	3	0	0	0	1	1	1	2	1	3	1	1	1	2	1	1	1	1	1	1	1	1	0	1	0	0	0	0	0	0	1	1	1	2	1	2	1	1	1	2	1	1	1	1
122	1	30	2	0	35	2	3	3	3	3	3	3	3	2	3	3	3	2	3	2	2	2	1	1	1	1	1	1	1	0	0	0	2	2	2	2	2	2	2	2	2	2	2	2	3	2	2	2	1
123	1	28	2	0	34	1	1	2	2	2	2	2	2	2	2	2	2	2	2	2	1	2	1	1	1	1	1	1	1	1	1	1	1	1	1	1	2	2	2	2	2	2	2	2	2	1	1	1	1
124	1	33	2	0	34	2	2	3	3	2	2	2	2	2	2	2	2	2	2	2	2	2	1	1	1	1	1	1	1	1	0	0	2	2	2	2	2	2	2	2	2	2	2	2	2	2	2	2	1
125	1	32	1	0	35	1	1	1	1	1	1	1	1	1	1	1	1	1	1	1	1	1	1	1	1	1	1	1	1	0	0	0	1	1	1	1	1	1	1	1	1	1	1	1	1	1	1	1	1
126	1	43	-88	2	34	3	0	0	0	0	0	0	1	1	1	2	2	2	2	2	2	2	1	1	1	1	1	0	1	0	0	0	0	0	0	0	0	0	1	1	1	1	1	1	2	2	1	1	1
127	1	29	2	1	34	3	0	0	0	0	0	0	0	0	0	0	0	0	0	0	0	0	1	1	1	1	0	0	1	0	0	0	0	0	0	0	0	0	0	0	0	0	0	0	0	0	0	0	1
128	1	29	1	0	34	2	2	2	2	2	2	2	2	1	2	2	2	2	2	2	1	2	1	1	1	1	1	1	1	0	0	0	2	2	2	2	2	2	2	1	2	2	2	2	2	2	1	2	1
129	1	37	2	2	34	3	0	0	0	0	0	0	0	0	0	0	0	0	0	0	0	0	1	1	1	1	0	0	1	1	0	0	0	0	0	0	0	0	0	0	0	0	0	0	0	0	0	0	1
130	1	30	2	0	35	2	2	2	2	2	2	2	2	2	2	2	2	2	2	2	2	2	1	1	0	1	1	1	1	1	0	0	2	2	2	2	2	2	2	2	2	2	2	2	2	2	2	2	1
131	1	35	2	0	34	3	1	1	1	2	2	2	2	0	2	1	1	1	1	1	1	1	1	1	1	1	1	1	1	1	1	1	1	1	1	2	2	2	2	0	2	1	1	1	1	1	1	1	1
132	1	40	2	0	34	3	1	1	1	1	1	1	1	1	1	1	1	1	1	1	1	1	1	1	1	1	1	1	1	1	0	0	1	1	1	1	1	1	1	1	1	1	1	1	1	1	1	1	1
133	1	30	2	1	34	3	0	0	0	0	0	0	0	0	1	0	0	0	0	0	0	1	1	1	1	1	1	1	1	0	0	0	0	0	0	0	0	0	0	0	0	0	0	0	0	0	0	0	1
134	1	32	2	0	34	2	1	2	2	2	2	2	2	2	2	2	2	2	2	2	2	2	1	1	1	1	0	1	1	0	0	0	1	2	2	2	2	2	2	2	2	2	2	2	2	2	2	2	1
135	1	41	2	1	35	1	0	0	0	0	0	0	0	0	0	0	0	0	0	0	0	0	1	1	1	1	1	1	1	0	0	0	0	0	0	0	0	0	0	0	0	0	0	0	0	0	0	0	1
136	1	44	2	2	34	2	1	1	1	1	2	2	2	2	2	2	2	1	2	2	2	2	1	1	1	1	1	1	1	0	0	0	1	1	1	1	2	2	2	2	2	2	1	2	2	2	2	2	1
137	1	36	2	0	34	2	2	2	2	2	2	2	2	2	2	2	2	2	2	2	2	2	1	1	1	1	1	1	1	0	0	0	2	2	2	2	2	2	2	2	2	2	2	2	2	2	2	2	1
138	1	27	2	0	35	1	1	2	2	2	2	2	2	1	2	2	2	2	2	2	2	2	1	1	1	1	1	1	1	1	1	1	1	1	2	2	2	2	2	1	2	2	2	2	2	2	2	2	1
139	1	42	2	0	34	2	2	2	2	2	2	2	2	2	2	2	2	2	2	2	2	2	1	1	1	1	1	1	1	0	0	0	2	2	2	2	2	2	2	2	2	2	2	2	2	2	2	2	1
140	1	44	2	1	35	1	1	1	1	1	1	1	1	1	1	1	1	1	1	1	1	1	1	1	1	1	1	1	1	1	0	0	0	1	1	1	1	1	1	1	1	1	1	1	1	1	1	1	1
141	1	33	2	0	34	2	2	2	2	2	2	2	2	2	2	2	2	2	2	2	2	2	1	1	1	1	1	1	1	1	0	0	1	2	2	2	2	2	2	2	2	2	2	2	2	2	2	2	1
142	1	30	2	0	34	2	1	2	2	2	2	2	2	1	2	2	2	2	2	2	2	2	1	1	1	1	1	1	1	1	0	0	1	2	2	2	2	2	2	1	2	2	2	2	2	2	2	2	1
143	1	36	2	0	35	2	2	2	2	3	2	3	2	2	2	2	2	2	2	2	2	2	1	1	1	1	1	1	1	1	0	0	2	2	2	2	2	2	2	2	2	2	2	2	2	2	2	2	1
144	1	26	2	0	34	1	1	2	1	1	1	1	1	1	1	1	1	1	1	1	1	1	1	1	1	1	1	1	1	1	1	0	1	1	1	1	1	1	1	1	1	1	1	1	1	1	1	1	1
145	1	22	2	0	34	1	1	2	1	1	1	1	1	1	1	1	1	1	1	1	1	1	1	1	1	1	1	1	1	1	0	0	1	2	1	1	1	1	1	1	1	1	1	1	1	1	1	1	1
146	1	34	2	0	34	2	2	2	2	2	2	2	2	2	2	2	2	2	2	2	2	2	1	1	1	1	1	1	1	1	1	0	2	2	2	2	2	2	2	2	2	2	2	2	2	2	2	2	1
147	1	30	1	0	34	2	1	2	2	2	2	2	2	2	2	2	2	2	2	2	2	2	1	1	1	1	1	1	1	1	0	0	1	2	2	2	2	2	2	2	2	2	2	2	2	2	2	2	1
148	1	30	2	0	35	2	1	2	2	2	2	3	2	2	2	2	2	2	2	2	2	2	1	1	1	1	1	1	1	1	1	1	1	2	2	2	2	3	2	1	2	2	2	2	2	2	2	2	1
149	1	41	2	1	35	2	1	1	0	0	0	1	1	1	1	2	2	2	2	3	2	2	1	1	1	1	1	1	1	1	0	0	1	1	0	0	0	1	1	1	1	1	2	2	2	2	2	2	1
150	1	33	2	0	35	1	1	1	1	1	2	2	2	2	2	2	2	2	2	2	1	1	1	1	1	1	1	1	1	1	0	0	1	1	2	2	2	2	2	2	2	2	2	2	2	2	1	1	1
151	2	33	2	0	33	2	2	2	2	2	2	2	2	2	2	2	2	2	2	2	2	2	1	1	1	1	1	1	1	1	0	0	1	1	1	2	2	2	2	1	2	2	2	2	1	2	1	1	1
152	2	35	2	0	34	3	1	1	1	1	1	1	1	1	1	1	1	1	1	1	1	1	1	1	1	1	1	1	1	1	1	1	0	0	0	1	1	1	1	1	1	1	1	1	1	1	0	1	1
153	2	39	2	1	34	1	1	1	1	1	1	1	1	1	1	1	1	1	1	1	1	1	1	1	1	1	1	1	1	1	0	0	0	0	0	1	1	1	1	1	1	1	1	1	0	1	1	1	1
154	2	37	2	0	33	2	1	2	2	2	2	2	2	2	2	2	2	2	2	2	2	2	1	1	0	0	0	1	1	1	0	0	1	1	1	1	1	1	1	1	1	1	1	1	1	1	1	1	1
155	2	26	2	0	34	3	1	1	1	1	1	1	1	1	1	1	1	1	1	1	1	1	1	1	1	1	1	0	1	0	0	0	1	1	1	1	1	1	1	1	1	1	1	1	1	1	0	0	1
156	2	33	2	0	34	1	1	1	1	1	1	1	1	0	1	1	1	1	1	1	1	1	1	1	1	1	1	1	1	1	1	0	0	0	0	1	1	1	1	0	1	1	1	1	0	1	1	1	1
157	2	30	2	0	35	2	1	2	2	2	2	2	2	1	2	2	2	2	2	2	2	2	1	1	1	1	1	1	1	1	0	0	1	1	1	1	1	1	1	1	1	1	1	1	1	1	1	1	1
158	2	30	2	1	34	2	1	1	1	1	1	1	1	1	1	1	1	1	1	1	1	1	1	1	1	1	1	1	1	1	0	0	0	0	0	1	1	1	1	1	1	1	1	1	0	1	1	1	1
159	2	32	2	0	34	1	1	1	1	2	2	2	2	2	2	2	2	2	2	2	2	2	1	1	1	1	1	1	1	0	0	0	1	1	1	1	1	1	1	1	1	1	1	1	1	1	1	1	1
160	2	33	2	1	-88	1	0	0	1	1	1	1	1	1	1	1	1	1	1	1	1	1	1	1	1	1	1	1	1	1	0	0	0	0	0	1	1	1	1	1	1	1	1	1	1	1	1	1	1
161	2	29	2	0	34	2	2	2	2	2	2	2	2	2	2	2	3	2	2	2	2	2	1	1	1	1	1	1	1	1	0	0	1	1	1	1	1	1	1	1	1	1	1	1	1	1	1	1	1
162	2	30	2	0	34	1	1	1	1	1	1	1	1	1	1	1	1	1	1	1	1	1	1	1	1	1	1	1	1	1	0	0	0	1	1	1	1	1	1	1	1	1	1	1	1	1	1	0	1
163	2	37	2	0	34	2	1	1	1	2	2	2	2	2	2	2	2	2	2	2	2	2	1	1	1	1	1	1	1	1	0	0	1	1	1	1	1	1	1	1	1	1	1	1	1	1	1	1	1
164	2	24	2	0	35	3	1	1	1	1	1	1	1	1	1	1	1	1	1	1	1	1	1	1	1	1	1	1	1	1	1	0	0	1	1	1	1	1	1	1	1	1	1	1	0	1	1	1	1
165	2	29	2	0	34	2	2	2	2	2	2	2	2	2	2	2	2	2	2	2	2	2	1	1	1	1	1	1	1	0	0	0	1	1	1	1	1	1	1	1	1	1	2	2	1	1	2	1	1
166	2	30	2	1	34	2	1	2	1	1	1	1	1	1	1	1	1	1	1	1	1	1	1	1	1	1	0	0	1	0	0	0	1	1	1	1	1	1	1	1	1	1	1	1	0	1	1	1	1
167	2	40	2	0	33	3	1	1	1	1	1	1	1	1	1	1	1	1	1	1	1	1	1	1	1	1	1	1	1	1	1	1	1	1	1	1	1	1	1	1	1	1	1	1	1	1	1	1	1
168	2	26	2	0	34	1	1	1	1	1	1	2	1	1	1	1	1	1	1	1	1	1	1	1	1	1	1	1	1	0	0	0	1	1	1	1	1	1	1	1	1	1	1	1	1	1	1	1	1
169	2	35	2	0	35	2	2	3	3	3	2	2	2	2	2	2	2	2	2	2	2	2	1	1	1	1	1	1	1	1	0	0	1	1	1	1	2	2	2	2	2	2	2	2	2	2	2	2	1
170	2	31	2	1	34	3	1	1	1	1	1	1	1	1	1	1	1	1	1	1	1	1	1	1	1	1	1	1	1	0	0	0	0	1	1	1	1	1	1	1	1	1	1	1	1	1	1	1	1
171	2	33	2	0	34	2	1	1	1	2	2	2	2	2	2	2	2	2	2	2	2	2	1	1	1	1	1	1	1	0	0	0	1	1	1	1	1	1	1	1	1	1	1	1	1	1	1	1	1
172	2	36	2	0	34	1	1	1	2	2	2	1	1	1	1	1	1	1	1	1	1	1	1	1	1	1	1	1	1	1	0	0	1	1	1	1	1	1	1	1	1	1	1	1	1	1	1	1	1
173	2	32	2	0	34	2	2	2	2	2	2	2	2	2	2	2	2	2	2	2	2	2	1	1	1	1	1	1	1	1	0	0	1	1	1	2	2	2	2	1	2	2	2	2	1	2	2	2	1
174	2	31	2	0	34	3	1	1	2	1	1	2	1	1	1	1	1	1	2	1	1	1	1	1	1	1	1	1	1	1	1	0	1	1	1	1	1	1	1	1	1	1	1	1	1	1	1	1	1
175	2	29	2	0	33	1	1	2	1	1	1	1	1	1	1	2	1	1	1	1	1	1	1	1	1	1	1	1	1	1	0	0	0	1	1	1	1	1	1	1	1	1	1	1	1	1	1	1	1
176	2	23	2	0	34	1	1	1	1	1	1	1	1	1	1	1	2	1	1	1	1	1	1	1	1	1	1	1	1	1	0	0	0	1	1	1	1	1	1	1	1	1	2	1	1	1	1	1	1
177	2	41	2	1	33	1	1	1	1	1	1	1	1	1	1	1	1	1	1	1	1	1	1	1	1	1	1	1	1	1	0	0	0	0	0	1	1	1	1	1	1	1	1	1	1	1	0	0	1
178	2	36	2	1	33	2	2	2	2	2	2	2	2	2	2	2	1	2	2	2	2	2	1	1	1	1	1	1	1	1	1	0	1	1	1	1	1	1	1	1	1	1	1	1	0	1	1	1	1
179	2	27	2	0	34	1	1	2	1	1	1	1	1	1	1	1	1	1	1	1	1	1	1	1	1	1	1	1	1	1	1	1	1	1	1	1	1	1	1	1	1	1	1	1	1	1	1	1	1
180	2	28	2	0	34	2	1	2	2	2	2	2	2	2	2	2	2	2	2	2	2	2	1	1	1	1	1	0	1	1	0	0	1	1	1	1	1	1	1	1	1	1	1	1	1	1	1	1	1
181	2	35	2	0	34	1	1	1	1	1	1	1	1	1	1	1	2	1	1	1	1	1	1	1	1	1	1	1	1	1	0	0	1	1	1	1	1	1	1	1	1	1	1	1	1	1	1	1	1
182	2	30	2	0	34	1	1	1	1	1	1	1	2	1	2	1	1	1	1	1	1	1	1	1	1	1	1	1	1	1	1	0	1	1	1	1	1	1	1	1	1	1	1	1	1	1	1	1	1
183	2	32	2	0	33	1	1	1	1	2	1	2	1	1	1	1	1	1	1	1	1	1	1	1	1	1	1	1	1	0	0	0	1	1	1	1	1	1	1	1	1	1	1	1	1	1	1	1	1
184	2	30	2	0	33	2	1	2	2	2	2	2	2	2	2	2	2	2	2	2	2	2	1	1	1	1	1	1	1	0	0	0	1	1	1	2	2	2	2	1	1	1	1	2	1	1	2	1	1
185	2	26	2	0	34	3	1	2	2	2	2	2	2	2	2	2	2	2	2	2	2	2	1	1	1	1	1	1	1	1	1	0	1	1	1	2	2	2	2	2	2	2	2	2	2	2	2	2	1
186	2	28	2	0	34	3	1	1	1	1	1	1	1	1	1	1	1	1	1	1	1	1	1	1	1	1	1	1	1	0	0	0	1	1	1	1	1	1	1	1	1	1	1	1	0	1	1	0	1
187	2	27	2	0	34	2	1	2	2	2	2	2	2	2	2	2	2	2	2	2	2	2	1	1	1	1	1	1	1	1	0	0	0	0	0	1	1	1	1	1	2	2	2	2	1	2	2	2	1
188	2	39	2	0	34	1	1	1	1	1	1	1	1	1	2	1	1	1	1	1	1	1	1	1	1	1	1	1	1	1	0	0	0	0	0	1	1	1	1	1	1	1	1	1	1	1	0	1	1
189	2	40	-88	0	36	3	1	1	1	1	1	1	1	1	1	1	0	0	1	0	0	0	1	1	1	1	1	1	1	1	0	0	0	0	0	1	1	1	1	1	1	1	0	0	0	0	0	0	1
190	2	36	2	0	33	2	2	2	2	2	2	2	2	2	2	2	2	2	2	2	2	2	1	1	1	1	1	1	1	1	0	0	1	1	1	1	1	1	1	1	1	1	1	1	1	1	1	1	1
191	2	44	2	1	33	3	0	1	1	0	1	1	1	1	1	0	0	0	1	0	0	0	1	1	1	1	1	1	1	1	1	0	0	0	0	0	0	0	0	0	1	0	0	0	0	0	0	0	1
192	2	40	2	0	34	3	2	2	2	2	2	2	2	2	3	2	3	3	3	3	2	2	1	1	1	1	1	1	1	1	0	0	2	2	1	2	2	2	2	2	2	2	2	2	1	2	2	1	1
193	2	30	2	0	34	2	2	2	2	2	2	2	2	2	2	2	2	2	2	2	3	3	1	1	1	1	1	1	1	1	0	0	1	1	1	2	2	2	1	1	2	2	2	2	1	2	1	1	1
194	2	26	2	1	34	1	0	1	1	1	1	1	0	0	0	0	0	0	0	0	0	0	1	1	1	1	1	1	1	1	0	0	0	0	0	0	0	0	0	0	0	0	0	0	0	0	0	0	1
196	2	40	2	0	34	3	1	2	2	2	2	2	2	2	2	2	2	2	2	2	2	2	1	1	1	1	1	0	1	1	0	0	1	1	1	1	1	1	1	1	1	1	1	1	1	1	1	1	1
197	2	37	2	0	35	1	1	1	1	1	1	1	1	1	1	1	1	1	1	1	1	1	1	1	1	1	1	0	1	1	0	0	0	0	0	1	1	1	1	1	1	1	1	1	0	1	1	1	1
198	2	38	2	1	35	2	1	1	1	1	1	2	2	1	2	3	3	2	3	2	2	2	1	1	1	1	1	0	1	1	0	0	1	1	1	1	1	1	1	1	1	1	1	1	1	1	1	1	1
199	2	30	2	0	34	1	1	1	1	1	2	2	2	2	2	2	2	2	2	2	1	2	1	1	1	1	1	1	1	1	0	0	1	1	1	1	1	1	1	1	1	1	1	1	1	1	1	1	1
200	2	31	2	0	34	2	2	2	2	2	2	2	2	2	2	2	2	2	2	2	2	2	1	1	1	1	0	0	1	0	0	0	1	1	1	2	2	2	2	2	2	2	2	2	1	2	1	1	1
201	2	39	2	0	34	3	1	1	1	1	1	1	1	1	1	1	1	1	1	1	1	1	1	1	1	1	0	1	1	1	0	0	0	0	1	1	1	1	1	1	1	1	1	1	1	1	1	1	1
202	2	31	2	0	33	1	2	2	2	2	2	2	2	1	2	2	2	1	2	2	1	1	1	1	1	1	1	1	1	1	1	1	1	1	1	1	1	1	1	1	2	1	1	1	1	1	1	1	1
203	2	37	2	0	35	3	1	1	1	1	1	1	1	1	1	1	1	1	1	1	1	1	1	1	1	1	1	1	1	1	0	0	0	1	1	1	1	1	1	1	1	1	1	1	1	1	1	1	1
204	2	20	2	0	33	1	0	1	1	1	1	1	1	1	1	1	1	1	1	1	1	1	1	1	1	1	1	1	1	0	0	0	0	0	0	1	1	1	1	1	1	1	1	1	1	1	1	1	1
205	2	28	2	0	34	2	2	2	2	2	2	2	2	2	2	2	2	2	2	2	2	2	1	1	1	1	0	1	1	1	0	0	1	1	1	1	1	1	1	1	1	1	1	1	1	1	1	1	1
206	2	36	2	1	34	3	0	1	1	0	1	1	1	1	1	1	1	1	1	1	1	1	1	1	1	0	0	0	1	1	0	0	0	0	0	0	1	1	1	1	1	1	1	1	0	1	0	0	1
207	2	40	2	2	34	1	1	1	1	1	1	1	1	1	1	1	1	1	1	1	1	1	1	1	1	0	0	0	1	1	0	0	0	1	1	1	1	1	1	1	1	1	1	1	1	1	1	1	1
208	2	41	2	0	34	2	2	2	2	2	2	2	2	2	3	2	2	2	2	2	2	2	1	1	1	1	1	1	1	0	0	0	0	1	1	1	1	1	1	1	2	1	1	1	1	1	1	1	1
209	2	34	2	1	34	2	1	1	1	1	1	1	2	2	2	2	2	2	2	2	2	3	1	1	1	0	0	-88	1	1	0	0	1	1	1	1	1	2	2	2	2	2	2	2	2	2	2	2	1
210	2	39	2	0	34	3	1	1	1	1	1	1	1	1	1	1	0	0	1	1	0	0	1	1	1	1	0	0	1	1	0	0	1	1	1	1	1	1	1	1	1	1	0	0	0	0	0	0	1
211	2	26	2	0	34	2	1	1	2	2	2	2	2	1	2	2	2	2	2	2	2	2	1	1	1	0	0	1	1	1	0	0	1	1	1	1	1	1	1	1	1	1	2	1	1	1	1	1	1
212	2	29	2	0	33	3	1	1	1	1	1	1	1	1	1	1	1	1	1	1	1	1	1	1	1	1	0	1	1	1	0	0	0	1	1	1	1	1	1	1	1	1	2	1	0	1	1	1	1
213	2	40	2	0	34	3	1	1	1	1	1	1	1	1	1	1	1	1	1	1	1	1	1	1	1	1	0	1	1	1	0	0	0	1	1	1	1	1	1	1	1	1	1	1	1	1	1	1	1
214	2	29	2	0	35	1	1	1	1	1	1	1	1	1	1	1	1	1	1	1	1	1	1	1	1	1	0	1	1	1	0	0	1	0	0	1	1	1	1	1	1	1	1	1	1	1	1	1	1
215	2	37	2	1	34	3	1	1	1	1	1	1	1	1	1	1	1	1	1	1	1	1	1	1	1	1	0	0	1	0	0	0	1	1	1	1	1	1	1	1	1	1	1	1	1	1	1	1	1
216	2	29	2	0	34	2	2	2	2	2	2	2	2	2	2	2	2	2	2	2	3	3	1	1	1	1	0	1	1	1	0	0	1	1	1	1	1	1	1	1	1	1	1	1	1	1	1	1	1
217	2	39	2	1	-88	1	1	1	1	1	1	1	1	1	1	1	1	1	1	1	1	1	1	1	1	1	1	1	1	1	1	0	1	1	1	1	1	1	1	1	1	1	1	1	1	1	1	1	1
218	2	41	2	3	34	3	0	0	0	0	0	0	0	0	0	0	0	0	0	0	0	0	1	1	1	1	0	0	1	1	0	0	0	0	0	0	0	0	0	0	0	0	0	0	0	0	0	0	1
219	2	43	2	0	34	3	1	1	1	1	1	1	1	1	1	1	1	1	1	1	1	1	1	1	1	1	1	1	1	1	1	0	0	0	0	1	1	1	1	1	1	1	1	1	1	1	0	1	1
220	2	33	2	2	34	2	0	1	1	3	2	2	2	2	2	2	2	2	2	2	2	2	1	1	1	1	0	0	1	1	1	0	0	1	1	1	1	1	2	2	2	2	2	2	1	2	2	2	1
221	2	31	2	0	34	1	1	1	1	1	1	1	1	1	1	1	1	1	1	1	1	1	1	1	1	1	0	1	1	1	0	0	0	0	0	1	1	1	1	1	1	1	1	1	1	1	1	1	1
222	2	33	2	1	34	2	1	1	1	2	2	2	2	2	2	2	2	2	2	2	2	2	1	1	1	1	1	1	1	1	0	0	0	0	0	1	1	1	1	1	2	2	2	2	1	2	2	2	1
223	2	33	2	0	33	1	1	1	1	1	1	1	1	1	1	1	1	1	1	1	1	1	1	1	1	1	1	1	1	1	1	0	1	1	1	1	1	1	1	1	1	1	1	1	1	1	1	1	1
224	2	30	2	0	34	2	1	2	2	2	2	2	3	1	2	2	2	2	2	2	2	2	1	1	1	1	0	0	1	1	0	0	1	1	1	1	1	1	1	1	1	1	1	1	1	1	1	1	1
225	2	32	2	0	-88	2	3	3	3	3	3	3	3	1	3	2	3	3	3	3	3	3	1	1	1	0	0	1	1	0	0	0	2	2	2	2	2	2	2	1	2	2	2	2	1	2	2	2	1
226	2	40	2	0	34	3	1	1	1	1	1	1	1	1	1	1	0	0	1	1	1	0	1	1	-88	1	0	1	1	1	0	0	1	1	1	1	1	1	1	1	1	1	0	0	0	1	1	0	1
227	2	38	-88	1	33	1	1	1	1	1	1	1	1	1	1	1	1	1	1	1	1	1	1	1	1	0	0	0	1	0	0	0	0	0	0	1	1	1	1	1	1	1	1	2	0	1	2	1	1
228	2	31	2	0	33	3	1	1	1	1	1	1	1	1	1	1	1	1	1	1	1	1	1	1	1	1	0	0	1	1	0	0	0	1	1	1	1	1	1	1	1	1	1	1	1	1	1	1	1
229	2	33	2	0	34	3	1	1	1	1	1	1	1	1	1	1	1	1	1	1	1	1	1	1	1	1	0	0	1	1	0	0	1	1	1	1	1	1	1	1	1	1	1	1	0	1	1	1	1
230	2	38	2	0	34	3	1	0	0	1	1	1	1	1	1	1	1	1	1	1	1	1	1	1	0	0	0	1	1	1	1	0	1	0	0	1	1	1	1	1	1	1	1	1	0	1	1	1	1
231	2	34	2	0	34	2	2	2	2	2	2	2	2	2	2	2	2	2	2	2	2	2	1	1	-88	1	1	1	1	1	0	0	1	1	1	1	1	1	1	1	1	1	1	1	1	1	1	1	1
232	2	27	2	0	33	3	1	1	1	1	1	1	1	1	1	1	1	1	1	1	1	1	1	1	1	1	1	1	1	1	1	1	1	1	1	1	1	1	1	1	1	1	1	1	0	1	1	1	1
233	2	31	2	0	34	3	0	1	1	1	1	1	1	1	1	1	1	1	1	1	1	1	1	1	1	1	0	0	1	1	1	0	0	0	0	1	1	1	1	1	1	1	1	1	1	1	1	1	1
234	2	32	2	0	34	2	2	2	2	2	2	2	2	1	2	2	2	3	2	3	3	2	1	1	1	1	0	1	1	1	1	0	1	1	1	1	1	1	1	1	1	2	2	2	1	1	2	2	1
235	2	24	2	0	34	1	1	1	1	1	1	1	1	1	1	1	1	1	1	1	1	1	1	1	1	1	0	0	1	1	1	0	0	0	0	1	1	1	1	1	1	1	1	1	0	1	1	1	1
236	2	31	2	1	34	3	0	1	1	1	1	1	1	1	1	1	1	1	1	1	1	1	1	1	1	1	0	0	1	1	1	0	0	0	0	1	1	1	1	1	2	1	1	1	1	1	1	1	1
237	2	28	2	0	34	3	1	1	1	1	1	1	1	1	1	1	1	1	1	1	1	1	1	1	1	1	1	1	1	1	0	0	1	1	1	1	1	1	1	1	1	1	1	1	1	1	1	0	1
238	2	32	2	0	34	1	1	1	1	1	1	1	1	1	1	1	1	1	1	1	1	1	1	1	1	1	0	0	1	1	1	0	0	0	0	1	1	1	1	1	1	1	1	1	1	1	1	1	1
239	2	36	2	0	33	2	2	2	2	2	2	2	2	2	3	3	3	3	3	2	2	2	1	1	1	1	0	1	1	1	1	0	1	1	1	1	1	1	1	1	1	1	1	1	1	1	1	1	1
240	2	26	2	0	34	3	1	1	1	1	1	1	1	1	1	1	1	1	1	1	1	1	1	1	1	1	1	1	1	0	0	0	1	1	1	1	1	1	1	1	1	1	2	1	1	1	1	1	1
241	2	23	2	0	35	1	0	0	0	0	0	0	0	0	0	0	0	0	0	0	0	0	1	1	1	1	1	1	1	1	0	0	0	0	0	0	0	0	0	0	0	0	0	0	0	0	0	0	1
242	2	34	2	0	34	1	1	1	1	1	1	1	1	1	1	1	1	1	1	1	1	1	1	1	1	1	1	1	1	1	0	0	0	0	0	1	1	1	1	1	1	1	1	1	1	1	1	1	1
243	2	29	2	0	34	2	1	2	2	2	2	2	2	2	2	2	2	2	2	2	2	2	1	1	1	0	0	1	1	1	0	0	1	1	1	1	1	1	1	1	1	1	2	1	1	1	1	1	1
244	2	39	2	1	34	3	1	1	1	1	1	1	1	1	1	1	1	1	1	1	1	1	1	1	1	1	1	0	1	1	1	0	1	1	1	1	1	1	1	1	1	1	1	1	1	1	1	1	1
245	2	40	-88	0	35	3	0	1	1	1	1	1	1	1	1	1	1	1	1	1	1	1	1	1	1	1	1	0	1	1	1	0	0	0	0	1	1	1	1	1	1	1	1	1	1	1	1	1	1
246	2	31	2	0	33	2	1	1	1	1	1	1	1	1	1	1	1	1	1	1	1	1	1	1	1	0	1	1	1	1	1	0	0	0	1	1	1	1	1	1	1	1	1	1	1	1	1	1	1
247	2	33	2	0	34	1	1	1	1	1	1	1	1	1	1	1	1	1	1	1	1	1	1	1	1	1	1	1	1	1	1	1	0	0	0	1	1	1	1	1	1	1	1	1	1	1	1	1	1
248	2	29	2	0	34	2	2	2	2	2	2	2	2	2	2	2	2	2	2	2	2	2	1	1	0	1	0	1	1	1	1	0	1	1	1	2	2	2	2	2	2	2	2	2	2	2	2	2	1
249	2	36	2	0	34	2	1	1	1	1	1	1	1	1	1	1	1	1	1	1	1	1	1	1	1	1	0	1	1	1	0	0	0	0	0	1	1	1	1	1	1	1	1	1	1	1	1	1	1
250	2	40	2	1	34	1	1	1	1	1	1	1	1	1	1	1	1	1	1	1	1	1	1	1	1	1	0	1	1	1	0	0	1	1	1	1	1	1	1	1	1	1	1	1	1	1	1	1	1
251	2	29	2	0	34	1	1	1	1	1	1	1	1	1	1	1	1	1	1	1	1	1	1	1	1	1	1	0	1	1	1	0	0	0	1	1	1	1	1	1	1	1	1	1	0	1	1	1	1
252	2	39	2	0	34	3	0	1	0	0	1	1	1	1	1	1	1	1	1	1	1	1	1	1	1	1	0	1	1	1	1	0	0	0	0	1	1	1	1	1	1	1	1	1	0	1	1	1	1
253	2	30	2	0	34	3	1	1	1	1	1	1	1	1	1	1	1	1	1	1	1	1	1	1	1	1	0	1	1	1	0	0	0	0	0	1	1	1	1	1	1	1	1	1	0	1	1	1	1
254	2	41	2	1	34	3	1	1	1	1	1	1	1	1	1	1	1	0	1	1	1	1	1	1	1	1	0	0	1	0	0	0	0	0	0	1	1	1	1	1	1	1	1	0	0	1	1	1	1
255	2	32	2	0	34	3	1	1	1	1	1	1	1	0	1	1	1	1	1	1	1	1	1	1	1	1	1	1	1	0	0	0	1	1	1	1	1	1	1	0	1	1	1	1	0	1	0	0	1
256	2	27	2	0	34	3	1	1	1	1	1	1	1	1	1	1	1	1	1	1	1	1	1	1	0	1	0	1	1	1	0	0	0	0	0	1	1	1	1	1	1	1	1	1	1	1	1	1	1
257	2	29	2	0	34	2	1	2	3	3	3	3	2	2	2	2	2	2	2	2	2	2	1	0	1	1	0	1	1	1	1	0	1	1	1	1	1	1	1	1	1	1	1	1	1	1	1	1	1
258	2	33	2	0	35	1	1	1	1	1	1	1	1	1	2	1	1	1	2	1	1	1	1	1	1	1	0	1	1	1	0	0	1	1	1	1	1	1	1	1	1	1	1	1	1	1	1	1	1
259	2	32	2	1	34	3	1	1	1	1	1	1	2	1	2	2	2	2	2	2	3	3	1	1	1	1	0	1	1	1	0	0	1	1	1	1	1	1	1	1	1	1	1	1	1	1	1	1	1
260	2	34	2	0	34	1	1	1	1	1	1	1	1	1	1	1	1	1	1	1	1	1	1	1	1	1	0	1	1	1	0	0	1	1	1	1	1	1	1	1	1	1	1	1	1	1	1	1	1
261	2	36	2	3	34	3	0	0	0	0	0	0	0	0	0	0	0	0	0	0	0	0	1	1	0	0	1	1	1	1	0	0	0	0	0	0	0	0	0	0	0	0	0	0	0	0	0	0	1
262	2	33	2	0	33	2	2	2	2	2	2	2	2	2	3	3	3	3	3	3	3	3	1	1	-88	1	1	1	1	1	1	0	1	1	1	2	2	2	2	2	2	2	2	2	1	2	1	1	1
263	2	29	2	0	34	2	2	2	2	2	2	2	2	2	2	2	2	2	2	2	2	2	1	1	1	1	1	0	1	1	1	0	1	1	1	2	2	2	2	2	2	2	2	2	1	2	2	2	1
264	2	36	2	1	-88	2	1	1	1	2	2	2	2	2	2	2	2	3	2	2	3	2	1	1	1	1	0	1	1	1	0	0	1	1	1	1	1	1	1	1	1	1	1	1	1	1	1	1	1
265	2	34	2	2	34	3	1	1	1	1	1	1	1	1	1	1	1	0	1	1	1	1	1	1	1	1	1	1	1	1	0	0	1	1	1	1	1	1	1	1	1	1	1	1	1	1	1	1	1
266	2	27	2	0	34	2	2	2	2	2	2	2	2	2	2	2	2	2	2	2	2	2	1	1	1	0	0	1	1	1	1	0	1	1	1	1	1	1	1	1	1	1	1	1	1	1	1	1	1
267	2	34	2	0	34	1	1	1	1	1	1	1	1	1	1	1	1	1	1	1	1	1	1	1	1	1	0	1	1	1	0	0	1	1	1	1	1	1	1	1	1	1	1	1	1	1	1	1	1
268	2	26	-88	0	34	1	1	1	1	1	1	1	1	1	1	1	1	1	1	1	1	1	1	1	1	1	0	0	1	1	1	0	1	1	1	1	1	1	1	1	1	1	1	1	0	1	1	1	1
269	2	29	2	1	34	1	1	1	1	1	1	1	1	1	1	1	1	1	1	1	1	1	1	1	1	1	1	1	1	1	0	0	1	1	0	1	1	1	1	1	1	1	1	1	1	1	1	1	1
270	2	32	2	0	34	1	1	1	1	1	1	1	1	0	1	1	1	1	1	1	1	1	1	1	1	1	1	1	1	1	0	0	1	1	1	1	1	1	1	1	1	1	1	1	0	1	1	1	1
271	2	33	2	0	33	3	1	1	1	1	1	1	1	1	1	1	1	1	1	1	1	1	1	1	1	1	1	1	1	1	0	0	0	0	1	1	1	1	1	1	1	1	1	1	0	1	1	1	1
272	2	36	2	0	34	1	1	1	1	1	1	1	1	1	1	1	1	1	1	1	1	1	1	1	1	1	1	1	1	0	0	0	1	1	1	1	1	1	1	1	1	1	2	1	0	1	1	1	1
273	2	29	2	0	34	3	1	2	2	2	2	2	2	1	2	2	2	2	2	2	2	2	1	1	1	1	0	1	1	1	0	0	1	1	1	1	1	1	1	1	1	1	1	1	1	1	1	1	1
274	2	34	2	0	36	3	1	1	1	1	1	1	1	1	1	1	1	1	1	1	1	1	1	0	0	1	1	1	1	0	0	0	1	1	1	1	1	1	1	1	1	1	1	1	0	1	1	1	1
275	2	34	2	1	33	3	0	1	1	1	1	1	1	1	1	1	1	1	1	1	1	1	1	1	1	1	0	0	1	1	0	0	0	0	0	1	1	1	1	1	1	1	1	1	0	1	1	1	1
276	2	26	2	0	33	1	1	1	1	1	1	1	1	1	1	1	2	1	1	1	1	1	1	1	1	1	1	0	1	1	1	0	1	1	1	1	1	1	1	1	1	1	1	1	1	1	1	1	1
277	2	37	2	0	34	3	1	1	1	1	1	1	1	1	1	1	1	1	1	1	1	1	1	1	1	1	1	1	1	1	1	0	1	1	1	1	1	1	1	1	1	1	1	1	0	1	1	1	1
278	2	37	2	3	34	3	0	1	1	1	1	1	1	1	1	0	0	0	0	0	0	0	1	1	0	1	0	0	1	1	0	0	0	0	0	0	0	0	0	0	0	0	0	0	0	0	0	0	1
279	2	29	2	0	34	3	1	1	1	1	1	1	1	1	1	1	1	1	1	1	1	1	1	1	1	1	1	1	1	1	0	0	1	1	1	1	1	1	1	1	1	1	1	1	1	1	1	1	1
280	2	35	2	0	34	3	0	1	1	1	1	1	1	1	1	1	1	1	1	1	1	1	1	1	1	1	0	1	1	1	1	0	0	0	0	1	1	1	1	1	1	1	1	1	1	1	1	1	1
281	2	36	2	1	35	2	0	0	0	0	0	0	2	1	2	2	2	1	1	1	1	2	1	1	1	1	0	1	1	1	1	0	0	0	0	0	0	0	1	1	1	1	1	1	1	1	1	1	1
282	2	30	2	0	34	3	1	1	1	1	1	1	1	1	1	1	1	1	1	1	1	1	1	1	1	1	1	1	1	1	0	0	1	1	1	1	1	1	1	1	1	1	1	1	1	1	1	1	1
283	2	33	2	0	34	3	0	1	1	1	1	1	1	1	1	1	1	1	1	1	1	1	1	1	1	1	1	1	1	0	0	0	0	0	0	1	1	1	1	1	1	1	1	1	1	1	1	1	1
284	2	30	2	0	34	3	1	1	1	1	2	2	1	1	1	1	1	1	1	1	1	1	1	1	1	1	0	1	1	1	0	0	1	1	1	1	1	1	1	1	1	1	1	1	1	1	1	1	1
285	2	40	2	0	36	3	0	0	0	0	0	0	0	0	0	0	0	0	1	0	0	0	1	1	1	1	1	1	1	1	0	0	0	0	0	0	0	0	0	0	0	0	0	0	0	0	0	0	1
286	2	38	2	0	34	2	1	2	2	2	2	2	2	2	2	2	2	2	2	2	2	2	1	1	1	1	1	0	1	0	0	0	1	1	1	1	1	1	1	1	1	1	2	1	1	1	1	1	1
287	2	34	2	0	34	3	2	2	2	2	2	2	2	1	2	2	2	2	2	2	2	2	1	1	1	1	1	1	1	1	0	0	1	1	1	2	2	2	2	2	1	2	2	2	1	2	2	2	1
288	2	31	2	0	34	2	2	2	2	2	2	2	2	2	2	2	2	2	2	2	2	2	1	1	1	1	1	1	1	1	0	0	1	1	1	1	1	1	1	1	1	1	1	1	1	1	1	1	1
289	2	30	2	0	34	3	1	1	1	1	1	1	1	1	1	1	1	1	1	1	1	1	1	1	1	1	0	1	1	1	1	0	1	1	0	1	1	1	1	1	1	1	1	1	0	1	1	1	1
290	2	36	2	0	34	3	1	1	1	1	1	1	1	1	1	1	1	1	1	1	1	1	1	1	1	1	0	1	1	1	0	0	0	0	0	1	1	1	1	1	1	1	1	1	1	1	1	1	1
291	2	28	2	0	34	3	0	1	1	1	1	1	1	1	1	1	1	1	1	1	1	1	1	1	1	1	1	0	1	1	0	0	0	0	0	1	1	1	1	1	1	1	1	1	0	1	1	1	1
292	2	29	2	0	35	3	1	1	1	1	1	1	1	1	1	1	1	1	1	1	1	1	1	1	1	1	1	1	1	1	0	0	0	0	0	0	1	1	1	1	1	1	1	1	1	1	1	1	1
293	2	33	2	0	34	1	0	0	0	0	0	1	1	1	1	1	1	1	1	1	1	1	1	1	1	1	1	1	1	0	0	0	0	0	0	0	0	0	0	0	0	0	0	0	0	0	0	0	1
294	2	30	2	0	34	3	1	1	1	1	1	1	1	1	1	1	1	1	1	1	1	1	1	1	1	0	1	1	1	1	0	0	1	1	1	1	1	1	1	1	1	1	1	1	0	1	1	1	1
295	2	38	2	1	34	1	1	1	1	1	1	1	1	1	1	1	1	1	1	1	1	1	1	1	1	1	0	0	1	1	1	0	0	0	0	1	1	1	1	1	1	1	1	1	0	1	1	1	1
296	2	26	2	0	34	3	1	1	1	1	1	1	1	1	1	1	1	1	1	1	1	1	1	1	0	0	1	1	1	1	1	0	1	1	1	1	1	1	1	1	1	1	1	1	0	1	1	1	1
297	2	33	2	0	34	3	2	2	2	2	2	2	2	2	2	2	2	2	2	2	2	2	1	1	1	1	0	1	1	1	1	0	1	1	1	1	1	1	1	1	1	1	1	1	1	1	1	1	1
298	2	30	2	0	34	1	1	1	1	1	1	1	1	1	1	1	1	1	1	1	1	1	1	1	1	1	1	1	1	1	0	0	1	1	1	1	1	1	1	1	1	1	1	1	1	1	1	1	1
299	2	31	2	0	34	2	1	1	1	1	1	1	1	1	1	1	1	1	1	1	1	1	1	1	1	1	1	0	1	1	1	0	0	0	0	1	1	1	1	1	1	1	1	1	0	1	1	1	1
300	2	37	2	0	34	2	1	1	1	2	2	2	2	2	2	2	2	2	2	2	2	2	1	1	1	1	1	1	1	1	0	0	1	1	1	1	1	1	1	1	1	1	1	1	1	1	1	1	1
[truncated: 10 more columns]
